# Supplementary material for: Genetic and epidemiological analyses of infection load and its relationship with psychiatric disorders
Source: Epidemiol Infect. 2023 May 18;151:e93. doi: 10.1017/S0950268823000687 (PMC10311684; doi:10.1017/S0950268823000687)
Supplement: Supplementary file 1 [file S0950268823000687sup001.zip]

Archive with 5 entries (5 files):
- S0950268823000687sup001.tif
- S0950268823000687sup002.jpg
- S0950268823000687sup004.xlsx
- S0950268823000687sup003.pdf
- S0950268823000687sup005.pdf
