# Supplementary material for: Genetic and epidemiological analyses of infection load and its relationship with psychiatric disorders
Source: Epidemiol Infect. 2023 May 18;151:e93. doi: 10.1017/S0950268823000687 (PMC10311684; doi:10.1017/S0950268823000687)
Supplement: Supplementary file 1 [file S0950268823000687sup001.zip › S0950268823000687sup004.xlsx]

## Sheet: Sheet1
Supplementary Table S2: Suggestive associations from the infection load GWAS
SNP	CHR	BP	A1 (effect allele)	A2	BETA	P
rs12361013:99947229:G:A	11	99947229	A	G	-0.03231	4.881e-07
rs35711908:127002663:G:A	9	127002663	A	G	0.0242	5.325e-07
rs12365473:99947211:A:G	11	99947211	G	A	-0.03212	5.661e-07
rs3949752:127000096:T:A	9	127000096	A	T	0.0253	6.437e-07
rs10501943:99946999:T:C	11	99946999	C	T	-0.03011	7.681e-07
rs35648963:99945613:G:GA	11	99945613	GA	G	-0.03143	9.683e-07
rs7112253:99936224:A:G	11	99936224	G	A	-0.02921	1.073e-06
rs1363023:99942929:C:A	11	99942929	A	C	-0.02934	1.165e-06
rs67243160:99944031:A:G	11	99944031	G	A	-0.03093	1.244e-06
rs10089082:10905633:C:T	8	10905633	T	C	-0.03294	1.421e-06
9:136138765:GCGCCCACCACTA:G	9	136138765	G	GCGCCCACCACTA	0.02773	1.534e-06
rs11216153:116705100:G:T	11	116705100	T	G	0.03331	1.544e-06
rs115584611:36527092:C:T	5	36527092	T	C	0.05956	1.546e-06
rs115478735:136149711:A:T	9	136149711	T	A	0.02769	1.567e-06
rs8176643:136149709:AC:A	9	136149709	A	AC	0.02769	1.567e-06
rs12361033:99947442:G:T	11	99947442	T	G	-0.03391	1.585e-06
2:14850201:A:AAAAAG	2	14850201	AAAAAG	A	-0.09764	1.687e-06
rs10986284:126999153:A:T	9	126999153	T	A	0.02348	1.691e-06
rs151197651:36509099:G:T	5	36509099	T	G	0.06061	1.721e-06
rs16903092:36503041:C:T	5	36503041	T	C	0.06019	1.999e-06
rs9890099:80993843:G:T	17	80993843	T	G	0.02856	2.024e-06
rs76915153:8397250:A:G	5	8397250	G	A	0.06883	2.15e-06
rs10894385:99937906:A:G	11	99937906	G	A	-0.03007	2.173e-06
9:136141870:C:T	9	136141870	T	C	0.02679	2.254e-06
exm-rs635634	9	136155000	T	C	0.02672	2.289e-06
rs114286287:8402569:T:G	5	8402569	G	T	0.06807	2.528e-06
rs187951024:99910686:C:T	11	99910686	T	C	-0.03297	2.56e-06
rs78417074:8402312:T:C	5	8402312	C	T	0.06798	2.597e-06
rs115782278:8402892:T:C	5	8402892	C	T	0.06801	2.612e-06
rs200102294:99907490:G:C	11	99907490	C	G	-0.033	2.622e-06
rs66623352:99905443:C:A	11	99905443	A	C	-0.03285	2.643e-06
9:136151579:TGGTGCAGGCGCAGGAAAAAATTGTGGCAATTCCTCA:T	9	136151579	T	TGGTGCAGGCGCAGGAAAAAATTGTGGCAATTCCTCA	0.02656	2.681e-06
rs670:116708413:C:T	11	116708413	T	C	0.03247	2.757e-06
5:8378137:T:C	5	8378137	C	T	0.08111	2.774e-06
5:8378140:C:T	5	8378140	T	C	0.08111	2.774e-06
rs532436:136149830:G:A	9	136149830	A	G	0.02651	2.794e-06
rs118107176:113141429:A:C	11	113141429	C	A	-0.08272	2.893e-06
rs115707069:8397928:A:C	5	8397928	C	A	0.06757	2.952e-06
rs76393082:8397728:G:A	5	8397728	A	G	0.06757	2.952e-06
rs10064730:8401583:A:C	5	8401583	C	A	0.06739	3.115e-06
exm-rs507666	9	136149399	A	G	0.02636	3.177e-06
rs17094259:99933222:G:A	11	99933222	A	G	-0.02817	3.305e-06
rs138520372:36509688:G:T	5	36509688	T	G	0.05914	3.36e-06
rs7715215:36479367:G:A	5	36479367	A	G	0.06375	3.427e-06
rs16880508:8396461:C:A	5	8396461	A	C	0.06709	3.439e-06
rs497401:90079177:C:A	11	90079177	A	C	0.0219	3.524e-06
rs77241885:8396967:A:G	5	8396967	G	A	0.06695	3.566e-06
rs10501941:99935636:G:C	11	99935636	C	G	-0.02937	3.626e-06
rs9788133:115979953:G:A	12	115979953	A	G	-0.02189	3.707e-06
rs76773922:36514490:C:T	5	36514490	T	C	0.05905	3.721e-06
rs79789689:36514417:G:A	5	36514417	A	G	0.05905	3.721e-06
rs71305312:99920492:A:AC	11	99920492	AC	A	-0.02965	3.725e-06
rs75150857:36522872:T:A	5	36522872	A	T	0.05911	3.824e-06
rs2244979:90079632:G:A	11	90079632	A	G	0.02181	3.85e-06
rs150203702:36523779:CAT:C	5	36523779	C	CAT	0.05962	3.939e-06
rs12721028:116705590:A:G	11	116705590	G	A	0.03115	4.112e-06
rs140189636:36523345:C:T	5	36523345	T	C	0.05894	4.161e-06
rs73047308:8309237:C:T	5	8309237	T	C	0.0699	4.301e-06
rs282221:165664248:T:A	3	165664248	A	T	0.02126	4.302e-06
rs10058067:8398016:T:C	5	8398016	C	T	0.06616	4.304e-06
rs497959:90050153:T:C	11	90050153	C	T	0.02178	4.393e-06
rs16880510:8396885:A:C	5	8396885	C	A	0.0661	4.396e-06
rs16903086:36497526:T:A	5	36497526	A	T	0.05839	4.422e-06
rs35297871:99916702:T:C	11	99916702	C	T	-0.02952	4.479e-06
rs74663767:36499903:C:T	5	36499903	T	C	0.05823	4.481e-06
rs74718879:8396149:A:C	5	8396149	C	A	0.06633	4.638e-06
rs367975598:8378970:A:C	5	8378970	C	A	0.06106	4.646e-06
rs116510045:8397298:C:T	5	8397298	T	C	0.06631	4.666e-06
rs4276437:36481067:A:G	5	36481067	G	A	0.06334	4.798e-06
rs496254:90050173:A:T	11	90050173	T	A	0.02169	4.836e-06
rs71895310:99913757:CTTTG:C	11	99913757	C	CTTTG	-0.02942	4.836e-06
rs16880515:8403454:C:A	5	8403454	A	C	0.06704	4.844e-06
rs4533917:36522098:C:T	5	36522098	T	C	0.05838	4.934e-06
rs17094170:99903609:A:G	11	99903609	G	A	-0.02925	4.976e-06
rs114553845:36508582:G:A	5	36508582	A	G	0.05804	4.977e-06
rs79588669:8312419:G:A	5	8312419	A	G	0.06982	5.009e-06
rs9646398:80993212:C:T	17	80993212	T	C	0.02933	5.048e-06
rs17094204:99905302:A:G	11	99905302	G	A	-0.02907	5.055e-06
rs11017757:132946452:T:C	10	132946452	C	T	0.04151	5.101e-06
rs6860117:36501778:G:C	5	36501778	C	G	0.05799	5.106e-06
rs571719:90096319:G:A	11	90096319	A	G	0.02096	5.154e-06
rs77362688:80996642:G:C	17	80996642	C	G	0.02917	5.191e-06
rs486184:90055941:C:G	11	90055941	G	C	0.02167	5.238e-06
2:207868863:C:T	2	207868863	T	C	0.07974	5.264e-06
rs187272743:207866435:G:A	2	207866435	A	G	0.07974	5.264e-06
rs115322001:207875129:G:C	2	207875129	C	G	0.07993	5.283e-06
rs11222525:99919570:G:A	11	99919570	A	G	-0.02926	5.364e-06
rs10501940:99934868:G:C	11	99934868	C	G	-0.02901	5.369e-06
5:36487680:A:T	5	36487680	T	A	0.06253	5.383e-06
rs579787:90082007:A:G	11	90082007	G	A	0.02142	5.43e-06
rs148127542:99909325:G:T	11	99909325	T	G	-0.03118	5.441e-06
2:207883727:A:G	2	207883727	G	A	0.07967	5.486e-06
rs72804787:53607758:C:T	2	53607758	T	C	0.06067	5.74e-06
rs11948658:8315073:A:G	5	8315073	G	A	0.06939	5.766e-06
rs199984033:8378595:T:G	5	8378595	G	T	0.06158	6.03e-06
rs6451292:36474442:T:G	5	36474442	G	T	0.06282	6.101e-06
rs61905155:116718929:G:T	11	116718929	T	G	0.03082	6.185e-06
rs6881388:36473748:A:G	5	36473748	G	A	0.0628	6.25e-06
rs78957380:36504138:G:A	5	36504138	A	G	0.05772	6.271e-06
rs75555977:8406001:T:C	5	8406001	C	T	0.06635	6.318e-06
rs17094178:99903901:C:T	11	99903901	T	C	-0.02893	6.337e-06
rs79999887:36527619:C:A	5	36527619	A	C	0.05705	6.723e-06
rs9916861:80998716:C:T	17	80998716	T	C	0.02873	6.836e-06
rs504315:90044287:G:T	11	90044287	T	G	0.02141	6.949e-06
rs2253418:90053750:G:T	11	90053750	T	G	0.02139	7.015e-06
rs17203397	3	121781426	G	A	-0.02052	7.042e-06
rs78698803:36530840:T:G	5	36530840	G	T	0.05525	7.043e-06
rs11222556:99924578:A:G	11	99924578	G	A	-0.02911	7.085e-06
rs12362714:99929415:T:C	11	99929415	C	T	-0.02846	7.512e-06
rs2541195:29946535:G:A	2	29946535	G	A	0.02578	7.55e-06
rs150591613:104348264:T:C	6	104348264	C	T	0.09432	7.562e-06
rs34452057:99929483:G:GA	11	99929483	GA	G	-0.02845	7.586e-06
rs150979524:36528460:C:T	5	36528460	T	C	0.0567	7.597e-06
rs78110904:126576735:G:T	5	126576735	T	G	0.04601	7.658e-06
rs528814:90059842:G:A	11	90059842	A	G	0.02119	7.825e-06
rs79636616:8373495:T:C	5	8373495	C	T	0.06217	7.862e-06
rs74642442:8407076:A:T	5	8407076	T	A	0.06564	7.945e-06
rs11353084:115988675:GA:G	12	115988675	G	GA	-0.0211	7.977e-06
rs11265826:92200268:G:A	9	92200268	A	G	0.02501	8.186e-06
rs276227:106083997:T:C	10	106083997	C	T	-0.02185	8.345e-06
rs11222727:99962732:A:G	11	99962732	G	A	-0.03215	8.374e-06
rs112505262:44929330:G:A	18	44929330	A	G	0.05336	8.438e-06
rs115698640:157629173:C:T	3	157629173	T	C	-0.05067	8.525e-06
rs6881155:36533659:C:A	5	36533659	A	C	0.05486	8.542e-06
rs437895:8710801:G:A	8	8710801	G	A	-0.0231	8.566e-06
rs753889:36530182:A:G	5	36530182	G	A	0.05464	8.588e-06
rs114286183:36533540:G:A	5	36533540	A	G	0.05476	8.855e-06
rs115244523:36533537:A:C	5	36533537	C	A	0.05476	8.855e-06
rs9908845:80997684:C:T	17	80997684	T	C	0.02834	9.226e-06
rs6786977:121782806:A:G	3	121782806	A	G	-0.02031	9.384e-06
rs11018979:90084009:G:A	11	90084009	G	A	0.02083	9.493e-06
rs9838443:165556567:T:C	3	165556567	T	C	0.02077	9.512e-06
rs34546699:99934507:T:C	11	99934507	C	T	-0.02834	9.531e-06
rs150655571:8375714:T:A	5	8375714	A	T	0.06438	9.586e-06
rs144889832:36483762:T:G	5	36483762	G	T	0.06174	9.603e-06
rs149948062:8382284:G:A	5	8382284	A	G	0.06425	9.699e-06
rs11222728:99963679:G:T	11	99963679	T	G	-0.03029	9.8e-06
rs147033041:8379681:T:C	5	8379681	C	T	0.06417	9.965e-06
